# Supplementary material for: Tumor-specific MHC-II guides anthracycline exemption and immunotherapy benefit in breast cancer
Source: Biomark Res. 2025 Jun 10;13:83. doi: 10.1186/s40364-025-00797-9 (PMC12150567; doi:10.1186/s40364-025-00797-9)
Supplement: Supplementary file 1 — Supplementary Material 1 [file 40364_2025_797_MOESM1_ESM.zip › Supplementary Material-Revised/Supplemental Table S1-3.xlsx]

## Sheet: Table S1
qPCR Primer		Sequence
KAT2B	Forward	GAAAAACCCTAACCCCTCACC
	Reverse	CCTTGTGGACACAGGTAAAGAGA
CIITA	Forward	CCTGGAGCTTCTTAACAGCGA
	Reverse	TGTGTCGGGTTCTGAGTAGAG
GAPDH	Forward	CACCATTGGCAATGAGCGGTTC
	Reverse	AGGTCTTTGCGGATGTCCACGT
siRNA		Sequence
KAT2B	Sense	GCAUCUAGGUUUUUGAUAAUUCUGT
	Anti-sense	ACAGAAUUAUCAAAAACCUAGAUGCUU
ChIP-qPCR Primer		Sequence
P1	Forward	atgactcgtaggcattaccc
	Reverse	tctgccctgcccccacatgg
P2	Forward	caaaggccccttcattggact
	Reverse	tcatttggtacctggcacttg
P3	Forward	tcctgcaggatcatcagaag
	Reverse	aagcacttcctaagcatctat
P4	Forward	gaggtcaggagtttgagacc
	Reverse	ttttttgagatggtatctcact

## Sheet: Table S2
MHC Pathway Signature
MHC-I	MHC-II
HLA-A	HLA-DPA1
HLA-B	HLA-DPB1
HLA-C	HLA-DPB2
	HLA-DQA1
	HLA-DQA2
	HLA-DQB1
	HLA-DQB2
	HLA-DRA
	HLA-DRB1
	HLA-DRB5
	HLA-DRB6
	HLA-DOA
	HLA-DOB
	HLA-DMA
	HLA-DMB

## Sheet: Table S3
ATAC-seq	TCGA-CIITA correlated	Curtis‘s Dataset
RF00492	HLA-DMA	HDAC9
PI4KAP1	HLA-DMB	BAZ2A
RIMBP3	HLA-DRA	SALL1
KRTAP2-4	CD74	TOP1
DTX2P1	SASH3	SETD1A
AC098864.1	ARHGAP9	CHD4
CCDC149	IL12RB1	AICDA
KRTAP4-6	SNX20	KDM5B
NIN	CARD11	HCFC1
DHRS4L2	PTPN7	KDM5B
RGS6	SPN	ASH2L
AC234782.3	HLA-DPB1	SMARCA4
RNU6-730P	IL10RA	CHD3
SOD3	HLA-DOA	KDM4B
BEND7	ARHGAP30	KDM5B
FAH	HLA-DPA1	MCRS1
RNU6-62P	TMC8	BAZ2A
RF00591	ACAP1	HIST1H4H
SUSD1	FMNL1	NCOA3
DAAM2	MYO1F	HIST3H2A
AC079336.7	FGD2	SMARCA2
NSF	IRF8	SMARCC2
FLNB-AS1	CD37	KAT2B
GAPDHP72	DOCK2	SMARCA4
F13A1	IKZF1	SMARCA2
ZNF175	RASAL3	SMARCA4
ADGRD1	TNFRSF1B	KDM5C
TRBV5-4	TBC1D10C	MBD2
NUDT16P1	FAM78A	KDM4A
HSPD1P2	SLA2	CHD8
MEPE	WAS	HIST1H3E
OPHN1	CCR5	SMARCA5
TENM3	SIT1	SMYD2
PDE4D	CD2	SMARCC2
SYNE2	UBASH3A	SMARCA4
AC016251.2	ZAP70
GOLGA8G	WDFY4
PTPRM	TBX21
CDCA7L	AKNA
AC246785.4	IL2RG
FGB	SLAMF1
SEC1P	ARHGAP25
C3orf49	ITK
MGST1	CD5
RN7SKP193	PRKCB
LHCGR	INPP5D
C9orf3	CXCR6
SLIT2	HCLS1
UCK2	CXCR3
CRACR2A	CD4
CCRL2	CD3D
ASB1	CD3E
ANGPTL2	CD53
AC079953.1	PTPRC
DUXAP10	FERMT3
ADGRF5	BIN2
AL731556.2	CD96
AL118508.3	CD247
SLC14A1	SP140
TMEM244	NCKAP1L
FGB	PSTPIP1
PPFIBP2	KLHL6
CUZD1	MAP4K1
GAPDHP14	CD6
RNA5SP241	SIRPG
MT1P3	LCP2
D2HGDH	PRF1
OR10J6P	CORO1A
VSIG2	LCK
AC010210.1	C16ORF54
MBD1	PLEK
LYAR	GAB3
OR7E162P	CD48
AP003486.1	PARVG
WDR66	SELPLG
RF00019	C11ORF21
PTPRS	CD3G
RNU6-922P	CSF2RB
TRAV36DV7	PYHIN1
LRIG3	CRTAM
ENG	PIK3R5
AC245014.2	JAML
AC010615.2	SLAMF6
SPATS2	LILRB1
THBD	LY9
SLC7A11-AS1	PIK3CD
DUSP6	CYTH4
SCN5A	SH2D1A
RAPGEF1	TIGIT
TUSC3	SCIMP
HIP1R	TRAF3IP3
NT5C3AP1	PDCD1
RTEL1-TNFRSF6B	SAMD3
MINDY1	PCED1B-AS1
TRPM3	SCML4
GBP1	ZNF831
FAM86B3P	AOAH
BCAT2	SLA
CHSY1	BTK
C1orf198	TAGAP
MICAL2	GZMA
NDRG1	NKG7
MED13L	TESPA1
DRAIC	TRAT1
BECN1	FYB1
AP3S1	PARP15
TDGF1P2	CD27
RPSAP41	JAK3
MEF2A	GRAP2
AC103988.1	APBB1IP
RP1L1	KLRK1
KRTAP2-1	IL21R
SCRN3	NCF4
TOGARAM2	HLA-DRB1
DGAT2	GBP5
HPS1	DOK2
MIR5700	EVI2B
AL133399.1	DCANP1
ZBTB20	S1PR4
CST2	NLRC5
MFSD1	CD7
GNAI2	ARHGAP15
NEK11	SLAMF7
KRT18P15	EOMES
MYL1	BTLA
RNU6-907P	GFI1
AC025419.1	IL2RB
ASCC3	CCR2
LAMA1	PLCB2
AC012409.5	CCL5
SPINK5	NCF1
HMGB3P32	FUT7
SERPINB11	ICOS
CENPBD1P1	CST7
TCN1	IL18RAP
JPT1	HLA-E
APBB1IP	FASLG
OR7E59P	LPXN
TSEN15	FGR
ADGRF5	THEMIS
CTNNA1	ZC3H12D
MAMDC2-AS1	GPR171
CCDC181	IRAG2
KLHL35	CD244
CALCB	ITGB2
PPP1R7	GVINP1
SCNN1A	PTPRCAP
MSH5	LAIR1
AL078590.3	SAMSN1
RPL14P3	CD8A
TRAV33	CD40LG
BANK1	LINC00426
PDE10A	CTLA4
AC007431.2	CYTIP
RNU6-1106P	CD52
RNU6-728P	HCST
TMPRSS9	TIFAB
RF00017	IL16
PPFIA2	CTSW
RPL7P43	FGL2
CST4	P2RY8
C8orf48	IRF1
2025-03-03	LTA
ACOT7	ZNF683
SNHG22	PTPN22
BCAS3	SIGLEC10
FOXA2	SPOCK2
FYN	MYO1G
TFIP11	GZMK
MCM3AP	TRAF1
TSPAN9	IL18BP
RF00019	SPI1
EHD1	TNFSF14
ARPP21-AS1	SLFN12L
LRRK2	STAT4
KLHDC4	CD226
MIR4503	LILRB2
MAST4	GPR174
LDHAP5	CD300LF
DOCK9	NLRC3
CLASP2	MPEG1
SNTB1	IRF4
TOGARAM2	POU2F2
WDR1	HLA-DQA1
MIR1182	MS4A6A
KRTAP2-3	NFAM1
TOR4A	LAT
FRMD6	GZMH
CLIC6	EBI3
MYO1D	CLEC4A
LRRC27	RGL4
LRBA	ITGAX
ZNF192P1	NCR3
AC111193.1	VAV1
PDE4DIPP1	TREML2
SYNE1-AS1	PRKCQ
LETM1	GBP4
HIF1A-AS2	CTSS
KAT2B	GZMM
AP003062.1	LST1
SULT1C2	LILRB4
CASC23	FCRL3
TARSL2	ASB2
TNFSF10	CCR7
DDX43P1	GPR18
SHKBP1	CD69
LPAL2	TLR8
IQSEC3	MNDA
AKR1B1P1	CD200R1
CD244	GIMAP5
WT1	CD86
TCP11	TNFRSF8
BECN1	LAX1
MYCT1	NCF1C
NBEAL2	KCNAB2
KLHL3	CD40
AC025578.1	CXCL9
RN7SL659P	HCK
AC103810.3	CASP1
AC245036.1	LAPTM5
RN7SKP192	TSPAN32
AC018980.1	PDCD1LG2
STARD3	AIF1
UQCRHP4	NUGGC
H6PD	GZMB
MICAL2	FOXP3
LAMC2	XCL2
DNM1P17	APOBEC3H
PTP4A2	MEI1
MFSD1	TNFAIP3
FARP2	MIR155HG
SLC26A1	TRPV2
ANK2	KCNA3
RAPGEF2	CSF2RA
SLC12A6	NAPSB
AC023232.1	FCRL6
RF00003	CYBB
CEP164	VNN2
EXD3	SLAMF8
CCDC58	BIRC3
MYEF2	TFEC
AC022613.1	MFNG
SLC37A2	TLR10
AC009945.1	ABI3
OPHN1	TNFRSF9
AMYH02020865.1	NCF1B
AL583854.1	SEPTIN1
TLN2	TNFAIP8L2
RGCC	TASL
RBM38	PLEKHO2
UCK2	IPCEF1
RGS6	HLA-DQB1
MCPH1	GNGT2
FIP1L1	PTGER4
AC244153.1	ITGAL
TNFRSF1A	GBP1P1
MAB21L3	HLA-DOB
BNC1	APOBEC3G
RPS17P11	WIPF1
FOXO1	RCSD1
THSD7B	TTC24
DDX10	TOX
SLCO1A2	ZBP1
PRUNE2	GIMAP4
RF00019	RUNX3
RNU6-1090P	CXCR5
MTMR7	STX11
KLHDC4	ITGB7
MED24	PLA2G2D
TMBIM6	LTB
TEX15	IFNG
ERMAP	P2RY10
SLC17A9	GPR132
AC008427.1	IL2RA
MIR3658	AIM2
CREBZF	CALHM6
GCNT1	ADGRG5
AC048334.1	NLRP3
SIK3	CD38
MARF1	DPEP2
C10orf90	C1QB
ACMSD	CD8B
PON3	CD72
AL139220.2	VSIR
CFAP54	C1QA
FBLN1	PLAC8
FGF14	APOL3
SLC4A4	GMFG
CHST10	TMIGD2
ITPR1	CSF1R
CREBBP	IL12B
RN7SL57P	RASSF4
TACC1	LYZ
AC022513.1	DOK3
RF00019	CD33
LRP2	CCR4
NALCN-AS1	HLA-DRB6
MPP1	KLRB1
AP003062.1	SLCO2B1
ELMO1	GPR55
SIN3B	C3
TMEM30A	IL15
NEK8	GNLY
CP	HLA-DQB2
TOGARAM2	TRIM22
ITGB2	XCL1
RN7SL430P	RGS18
SPATA4	ZBED2
LCMT1	SPIB
PRTG	CCL4
ARNTL	CD28
GKN3P	C1QC
GUCA1B	THEMIS2
CCNB2P1	SLC15A3
C5	CLEC10A
FBXL13	PVRIG
ATP2C1	GBP1
TSPAN5	GPR183
AP000356.3	IL15RA
NCBP3	IDO1
KRT18P13	IGSF6
TXK	TNIP3
KRTAP2-3	IL18R1
PUS7	ZNF80
GIT2	C1ORF162
RF00019	GPR65
COL17A1	CLEC7A
AC005154.2	PSMB9
RAPGEF2	SELL
ABTB2	GPSM3
MAPK8IP1P2	CARD16
TNFRSF13B	BTN3A1
TMEM71	RAC2
DDTP1	LRRC25
MCM9	RNASE6
DNAH1	SLC9A9
ST5	CLEC12A
CREB5	SNAI3
RNU6-469P	LAT2
MINDY3	PATL2
STIM1	IGFLR1
AC004853.1	ARRDC5
RNF7P1	PRAM1
FYB1	SLC7A7
ZNF460	LGALS2
MIR3138	IDO2
AC091834.1	ACSL5
TNNI3K	HVCN1
TFF1	BTN3A3
AL121956.1	PPP1R16B
KCNQ3	DOCK8
FRYL	SIRPB2
TRAJ11	KLRC1
TRIM27	MS4A1
MRE11	KLRD1
FAM186A	CASS4
LRRC8A	ADA2
CRYBB1	TLDC2
SBK3	FLI1
AC119501.1	EVI2A
SFI1	CPVL
NINL	RASGRP2
TMED11P	APOL1
SMCO4	IL7R
ZMYND8	TCL1A
TRIM61	CD19
BTBD16	HAVCR2
TMEM184B	GIMAP7
MIR646HG	CLIC2
RCSD1	LSP1
RPSAP69	KIF21B
RNU6ATAC25P	FCRLA
C15orf54	PIK3CG
DCAF17	SERPINB9
TRAV13-1	NLRP1
CXXC1	HLA-DPB2
HAS2-AS1	FCRL1
PARVB	CD79B
SRCIN1	EPSTI1
SEC16B	NCF2
CCDC12	UBD
AASDHPPT	AGAP2
BRDT	TRABD2A
RNU6-295P	PIK3AP1
AC007207.1	CD79A
PALLD	RAB33A
IFIT2	BCL11B
UTRN	DTHD1
XIRP2	TXK
APBB1	PIK3R6
TRAV37	TNFSF13B
BTC	GIMAP1
CHCHD3P1	LILRA4
BNIP3	ITGAM
EXOC6	STAP1
PLPP4	PTAFR
AL139220.2	CNR2
GTF3C1	CASP10
TTC23	BANK1
SUSD4	CCDC88B
OR7E126P	HLA-DQA2
ACSS3	LILRB3
DRP2	CLECL1P
MMP11	MILR1
TANK	FAM30A
RF00019	P2RY13
ERAP2	TMEM273
GALNT6	LGALS9
MRVI1	NRROS
RP1L1	MIAT
SLC38A4	APOBEC3C
EXTL2P1	TYROBP
PRUNE2	RASSF5
UBE2J2	TNFAIP8
OR6E1P	ALOX5
DSG1-AS1	LAMP3
ABLIM3	WNT10A
PIGT	HLA-F
SMIM31	SIGLEC7
THAP9	POU2AF1
INPP4B	CD1D
ARL4AP5	IL9R
STAT4	ABCD2
GJC1	PRDM8
PECR	PDE6G
POLR2M	CD274
CCDC70	FCRL2
COL11A1	CD1E
ANKRD13D	NLRC4
EPS15L1	TNFSF8
DZIP1L	APOBEC3D
SLC44A3-AS1	CXCL10
AC103810.1	GIMAP6
CALCOCO2	CELF2
C1QTNF9B	IL4I1
PTCSC2	MAP3K14
AC107398.4	FCN1
TGM5	RIPOR2
ARPC5L	STK10
KCNJ5	HLA-DRB5
AP000350.1	LAG3
DPP9	SOCS1
VTRNA2-1	CD84
DDX47	BLK
TRIM34	TMEM150B
DOCK5	CLEC17A
NRP2	CD180
SNORA60	SLC12A3
SOX13	P2RX1
AC007683.1	CFLAR
UOX	TVP23A
ANKFY1	C3AR1
QPCT	PNOC
TAF13P2	TMEM140
TFF2	SIGLEC5
AFDN	TNFRSF13B
C4orf51	SSTR3
SIK3	CCDC69
FAM86C2P	FCRL5
AL390318.1	CD1B
ZNF114	CD68
TTI1	MAL
GPR160	ADAM28
ARSE	CLEC4C
SERPIND1	IFFO1
MTHFD1	PILRA
AC131254.1	C1S
SLAMF7	CD300A
SKI	PLCXD2
XRCC1	MS4A4A
CCDC91	IL7
SSH1	LYN
AC087163.2	PLCL2
AP000942.1	FCER1G
PACRG	CLEC4E
NKPD1	SLC24A4
NEK11	ICAM4
CD247	CD300C
LAYN	CD1C
PHACTR1	CEACAM4
SCOC	SAMD9L
CPED1	ICAM1
INO80	RTP5
AC103810.1	CCL19
PPFIA3	RASSF2
SH3BP4	IFI16
PSMC1P9	CXCL11
KRT39	CEACAM21
PDZPH1P	B2M
CEP104	PTGDS
RPH3AL	BTN3A2
CLNK	IL32
RF00432	IL18
RNU6-853P	WNT1
CELF2	SH2D2A
FKBP15	GIMAP2
CUL1P1	GIMAP8
SOX5	ADGRE5
MGST3	ASGR2
MIR3936	BCL2A1
OPN3	FPR1
PCIF1	GPA33
ARPP21	MEFV
CALCB	HLA-B
GRIK4	CMKLR1
SP140	CARINH
LRRC43	TMEM156
TMEM136	PTK2B
ABCA13	IFI30
ANO10	KBTBD8
SUMO2P7	ZBTB32
EHD4-AS1	CLNK
AC090833.1	LY86
SH2D4B	ADAP2
MRPL1	SIGLEC9
PDCD1	EMILIN2
OR7E21P	C1R
SAMD4A	CHST11
HYDIN	LIMD2
AC008147.3	FAM20A
SATB1	FLT3LG
GUCD1	CD83
AMZ1	TLR7
ERAP2	PTGDR
RSF1	XCR1
STPG1	PTCRA
LMO7	CCR8
YAP1	ADGRE2
HMOX2	FCGR2C
FAM129A	LCP1
IRAK4	CCL22
C8orf48	C2
ITPRID2	HCG26
AC004453.2	APOL6
BX510359.1	CR1
ALAD	ST8SIA4
RN7SKP2	PRDM1
GUSB	LPAR5
SSR3	DENND1C
CA5BP1	PPP2R2B
RGS3	GBP2
FGFR1	HSD11B1
FKBP1A	STAMBPL1
LYAR	RHOF
RN7SL672P	ZNF804A
AC022613.1	LINC02908
ITGB5	SLFN14
CARD8	CASP4
MYL2	ALOX5AP
MALRD1	MARCHF1
RN7SL760P	FCER2
AC092718.6	PIK3CD-AS1
MAN1A2	NIBAN3
RHOBTB3	FCGR2B
DCAF4	SEMA4D
MIR4451	ITPRIPL1
MBIP	CCL13
BCR	TOX2
ZNF143	CXORF65
TFF2	IL10
AC097493.3	GRAMD1B
ZNF214	LAIR2
PUS7	CTSC
ZNF83	TBXAS1
SLIT1	GPR25
FAF2	ADGRE1
AL358453.1	BEND4
AK5	CD80
RPL5P28	CXCL13
RASGRF1	TAP1
SRGN	TNFRSF17
AC022493.2	RIN3
SIGIRR	NCR1
BLMH	SPNS3
SRD5A3P1	TLR9
HECTD4	ADAM6
WNK4	FXYD2
DYNC1H1	LY96
NPM1P27	SHISAL2A
KRTAP4-11	IKZF3
PLAC8	KLRG1
SDF2	C5ORF58
HHIP	ELMO1
CCDC144NL-AS1	CCL17
FRMD4B	TAP2
NHS	SERPING1
PLA2G7	FPR3
AP001043.1	BMS1P20
DOCK5	CCR6
RNU6ATAC14P	SH2D1B
CYP1D1P	RRN3P2
PRPF38AP1	TOR4A
AP005264.7	COTL1
GNG2	KIR3DL2
PPM1F	MRC1
RPL23AP18	FAS
CHRM3-AS2	TLR1
AKNA	CD163
FLI1	HCP5
NLRP1	KCNJ10
MC4R	PTPRO
TRAK1	NABP1
EPN2	DPYD
TBL1X	CFP
RND1	INSL3
RN7SL391P	ARHGAP45
SDC3	RUBCNL
SELPLG	DOCK11
CORO1C	LYL1
RNU5B-3P	HAPLN3
NTHL1	MCOLN2
RF00019	GP1BA
AC139722.1	ADAMDEC1
DYNLRB2	CAMK4
PSTPIP2	PLCG2
PCDHB13	GTSF1L
MATN2	CCR1
KIAA1217	KIR2DL4
AMN1	SAMHD1
UBN1	CDHR1
ACSL5	CLEC9A
FLI1	SLC25A53
SNX21	FCGR1BP
IL1RAP	ETV7
MITF	PPP1R18
SLC22A18AS	CLEC2B
RCBTB1	PALD1
FAM131A	RUFY4
RNU6-1090P	HLA-H
PPFIBP2	GMIP
AC087258.1	VNN1
LRRC28	GGTA1
MYCBP2	FCGR2A
TRMT9B	MYO9B
CPNE2	SIRPB1
AC114737.2	TLR4
MINOS1P4	VCAM1
ENO2	RASGRP4
RHOJ	PIM2
ZNF22	CPNE5
KLC4	FCGR1A
API5	SIGLEC1
AC011893.1	FCGR1CP
TRBC1	ARHGAP4
ORM1	ITGA4
BCL2L15	FNBP1
CNTD1	SLFN11
FPR2	BCL2L14
AC107884.1	SIGLEC14
AC008687.5	HK3
MAEA	FMNL3
STPG1	GPR31
LYL1	LILRA5
ZBTB20	CCRL2
OR7E55P	BATF3
AC104843.1	SOWAHD
WDR81	ADCY7
ZNF969P	TOGARAM2
AP1M1	TLR2
TTC8	CR1L
AC093166.3	LINC02694
NRCAM	PAX5
SAMD13	HSF5
RNA5SP323	CCDC141
STK17B	STAB1
API5P2	STAT2
IL20RB	PML
MIR7975	MLKL
PEX5L	C10ORF105
AC007450.3	BTN2A2
ST13P21	CLEC6A
MIR7849	CXCR2P1
ORM1	DENND3
ANO1	CARD9
SERINC2	FCGR3A
ARHGAP23	PLEKHO1
H2AFY	SCARF1
MAGI1-IT1	TCF7
ADGRE5	NPL
IFFO1	ICAM3
TXNP6	VAMP5
LMO7	SEL1L3
CNTN1	PAPLN
KRTAP4-9	DOCK10
AIM2	MYBPC2
MIR6736	STAC3
CAPN11	SLCO5A1
VTRNA1-3	FYN
VAMP5	LGMN
MIR4715	TGM2
DAB2IP	SLC8A1
AC006453.2	ETS1
ATE1	PAG1
SLIT2	GLT1D1
SERPINB6	LRRC2
AC097372.4	TREML1
KIF17	ZMYND15
DLC1	BHLHE22
CCDC8	LILRB5
CHST9	TCN2
SLC12A8	HTRA4
RF02150	SLC1A3
AC107954.1	LILRA1
VGLL4	ADGRE4P
RPL17P33	SIRPA
ANKRD36C	CD14
FHAD1	HLA-A
LIFR	SPATC1
LTBP1	RELB
HBBP1	P2RY6
ZNF608	CYRIA
HMGB1P3	BIN1
AC187653.1	IL1R2
CERS3-AS1	STAG3
AIMP1P2	P2RY14
MS4A4A	SYT11
PMFBP1	PEAK3
AL607023.1	CCL2
MIR5690	CD209
NT5DC3	NMI
UOX	RAPGEF1
AC104805.1	CCL23
RASAL2	APOL2
PTCH1	GNG2
RNA5SP156	LILRA6
EYA1	WARS1
GAS6	XIRP1
AFG3L2	TLR6
RF00012	CCL4L1
TRIM23	DPPA4
MRPS18CP6	F5
AL929288.2	RFTN1
CCDC15	RASA3
EIF4G1	CD101
ISCA1P6	ACY3
DKK3	C19ORF38
KCND2	STK17B
RF00019	CYSLTR2
GPRC5D-AS1	SEPTIN6
MIR548Q	GLIPR2
GLUD1P4	OSCAR
SDHA	JCHAIN
MAP3K9	MATK
EME1	LAP3
TNIP2	MYO7A
USP7	CLEC12B
ADAMTSL3	POU3F1
AL161449.1	TRIM69
UBR4	ZEB2
MTND2P11	PSMB10
HMGB3P24	ITGAD
AC124916.2	MGAT1
C17orf75	MAN2B1
FHAD1	NECAP2
AC018797.1	MPP1
GRM5-AS1	RNF166
CENPH	XAF1
TMEM71	GRAP
DMBT1	APOE
STAB1	CCND2
NPIPB14P	HLA-C
AL591473.1	RNF19B
OR10AE3P	GPBAR1
PRKCH	FPR2
TSPAN3	PLD4
HS1BP3-IT1	CHST2
ARHGAP20	SLC2A5
AC022400.4	MAFB
BCL9	SH3KBP1
SLC1A2	AKR1B1
CELA1	ARRB2
CEP135	GYPC
MELTF	SOD2
PPFIBP2	RGS1
AC060771.1	GLIPR1
GALNT5	OR52N4
AC138517.1	GBP6
PRR5L	EPHB6
ARHGAP35	SH2B3
TPT1P3	FFAR4
DENND2A	CARD6
AC093010.2	EMP3
ABCD4	CD70
AL139156.2	IFNAR2
AC015871.1	GHRL
SNORC	TNFRSF4
TNRC18	CLEC4D
TK2	RASGEF1B
MFSD4BP1	TYMP
AL451064.2	RRN3P1
AP000893.1	CSF1
RNU2-37P	CD300LB
STRN4	P2RX7
ZNF521	UNC13D
USP47	ANXA2R
HHIP	LIME1
RGS12	GPR84
MLIP-AS1	DAPP1
SYNE1-AS1	DBH
DENND1A	STAT1
PARP12	IL4R
RNU7-195P	GRIP2
AC016629.3	TRIM21
BAIAP2L2	CARMIL2
AASS	C1ORF54
LGALS9B	IL3RA
AC013268.2	RAB42
LIMCH1	IL12RB2
CPNE2	ITM2A
OR51B5	GTSF1
FLG-AS1	REC8
SYTL3	ST6GAL1
SERPINA5	KCTD12
ARRB1	ANKRD44
CRYZ	FOLR2
DDB2	LRRC8C
RF00019	TMEM266
AC079316.2	GPR141
MSI2	ARL4C
DTNB	KCNH4
TSPAN8	HAAO
DLG3	KIR3DL1
RNA5SP370	RGL1
BTBD1	ALDH1A1
GPR173	SYK
SLC25A26	LILRP2
APBB2	TTC7A
CDK5RAP1	SH2D3C
GCNT1P5	KIF19
ARNTL	RELT
FO393401.1	ABI3BP
SYT1	PSMB8
TMEM63A	SP140L
VSTM5	NFKB2
MIR885	VPREB3
CDH17	TSHR
CTAGE1	DAZL
DKK2	COL4A4
AC092123.1	STING1
PDZD2	TMEM176B
LRRC2-AS1	FLVCR2
TLK2	AMPD1
LRRC15	UBASH3B
GM2A	P2RY12
EREG	PLB1
AC005062.1	SH3BP1
RAD51B	FUT4
AP001525.1	DAPK1
TRIML2	ARHGAP26
MRLN	CR2
MT1P3	PLTP
RTL3	TMEM71
ADAMTS17	IL6R
ENPEP	TIMD4
CA12	CCL8
GPR78	HSPA7
MRTO4	CARD17P
FEZ2	IL2
EPS15	LINC00158
RAB5C	GAPT
MSI2	CH25H
ALG9	SH3TC1
GPRC5D-AS1	CXCR4
HIP1R	KLRF1
SSPO	JAKMIP1
ICAM2	GPR15
INSL4	EPHB2
SIN3B	ADRB2
AC096576.1	GBGT1
ASCC1	RARRES1
LGALS9C	INTS6L
ATP6V0A1	CLIC5
MON2	UBA7
PAPSS2	TARP
TRBV12-2	KCNK13
UBR4	DNAJC5B
MAPKAP1	STK17A
PARP11	PARP14
RAPGEF5	DSE
STK33	PAQR8
RNU6-210P	DNASE1L3
JAK1	TLE4
RPL23AP89	HLA-L
HIVEP3	MAF
GCNT2	LY75
AC011944.2	ADAM19
MTND5P5	HS3ST3B1
SLC6A11	PLA1A
NT5DC1	RPS6KA4
SPATS2	TBC1D2B
IRS1	SUCNR1
CSF2	CEACAM3
RHOT1	OXER1
ZNF148	KIR2DL3
MIR6072	HEATR9
MAGI1	MSC
SNRPEP6	TNFRSF13C
AL158047.1	DERL3
TOLLIP	GAL3ST4
RDX	DHRS9
RN7SL57P	SGK1
C3orf86	NR1H3
GTF3C1	STARD8
MYOF	NME8
AC110792.1	BATF2
SLC26A8	IL21
LRRD1	KLRC4
ZNF311	GRIN3A
LEFTY1	CCL3
TRAV32	RENBP
HMSD	TMEM119
HOOK2	CASP5
CTPS1	KLHDC7B
SLC8B1	COL6A5
GAPVD1	PNMA3
RNU4-73P	KYNU
RNU4-73P	FCHO1
CTNNA1	DUSP2
TNXB	RASGRP3
AC091153.1	TNFSF12-TNFSF13
PADI3	CFH
ADGRL3	APOC1
ANKRD11	ICAM2
RF00019	BTN1A1
ETV4	AP1S2
NEDD4L	KCNJ5
AL034555.1	RAB8B
TRBVB	DNAH8
AL078612.2	ABCB1
HSPD1P3	KCNN3
AC087257.2	SHD
RPL21P18	LCNL1
ERAP2	AICDA
ACYP2	SLC2A6
LSP1P4	NFKBIE
HBD	ANKRD55
ARNT2	P2RX5
MAP2K4	DISC1
PDCD6IPP2	NFKBID
CLEC9A	VSIG4
RFFL	COL4A3
CST1	FXYD7
UNC13A	BTN2A3P
GNAI2	MX2
OSBPL8	ADGRG3
DAPP1	EHBP1L1
AL356737.1	CLEC1A
TFIP11	DGKG
MIR6506	PDE3B
TRAV16	MCTP1
VEPH1	RSPO3
THOC2	GM2A
ICMT	PLA2G7
ST3GAL5	ADAM8
LRRC7	C5AR1
HYAL4	ARHGAP27
DYNLL1P4	CYTH1
SMCO4	LGI2
ZFP42	ACVRL1
ST3GAL6	RHOG
DPF3	CCR9
RAD52	MGAT3
AP1M2	ADA
RNU6-1178P	MSN
TGM2	SIGLEC11
BANF1P5	NOD1
HHATL-AS1	ARHGAP31
RNF166	ARHGAP22
EXOC3L1	CCL21
DTNA	LTK
TPST2	IL26
DLEU1	CREB3L3
PPP5D1	ARAP2
DUOX1	PRR5L
CAB39L	ENPP2
NEDD4L	FMNL2
PLEKHA7	SELP
NR2C1	PTPN6
AL024508.1	OPTN
UCK2	ST3GAL2
MAPKBP1	XPNPEP2
GLS	PIWIL4
MIR100HG	NAALADL1
INO80	LIPG
AC092142.1	ATP8B4
RF00019	CACNA1E
NSD2	CCL18
AKAP6	IL22RA2
LMO7DN	ADAMTSL4
UBE4B	APOL4
NR2E3	PLA2G4A
BANP	S1PR2
GYS1	HPSE
AMPD3	TMEM52B
AC013828.1	LOC728989
SPINK13	LRRK1
CCDC152	TEX11
ANKS1B	IRAK2
AL161931.1	TNFAIP2
SERPINB2	NR4A3
AL451165.1	ST18
ADAM8	IL23R
GAS6-AS1	SCPEP1
RF00019	TAPBPL
LEXM	ITM2C
LRIG1	FCRL4
SHROOM3	COL19A1
SFTA1P	PECAM1
SPOCK1	ACSL4
ZDHHC18	JSRP1
AC009268.1	ITIH1
HPS1	ENTHD1
EPOR	PCSK7
PON3	LRRK2
RNU6-1012P	EFHD2
RELN	PLEKHA2
VPS35L	TFEB
RGS3	KLRC3
CLTRN	MBNL1
NPC1	SLC2A3
HPS4	JAK2
BICDL1	PIM1
AL591623.2	RAB27A
SUCLA2	MERTK
MBD2	OSM
CARD10	PBX4
PCYT1A	TTYH3
MIR6888	SLC31A2
GUCY1B2	LINC01366
CHRNA9	GPR82
AL355598.1	KIR3DX1
WDPCP	PCED1B
RF00019	CYBA
PSG4	TGFBR2
AK9	MSL3
AC090181.3	SIPA1
AC022325.1	GYPE
ALCAM	PIPOX
Z98885.1	DPF3
FAM86HP	AOC1
PPIAP29	TRANK1
RIPOR1	IFNGR1
NRP2	RBP5
CD74	COL6A6
KLHL3	LIX1L
PPFIBP2	MICAL1
ZNF169	ASGR1
EFHB	ZFP36L2
PRKCI	SELE
AC018992.1	IFI44
AC131281.1	IFI44L
CAST	GPNMB
FRMD4B	SP100
DIAPH2-AS1	LCN10
EVA1C	IL27RA
XIRP1	CAPN3
SPAG1	PTGIR
CSF1R	TGFB1
RN7SKP2	BACH2
CNTN4	KLRC2
RNU6-622P	CLEC2D
TSPAN19	ST8SIA1
SIK2	MOXD1
ALOX5AP	CADM3
PPP2R5C	CTRL
INTU	KCNA2
TMEM260	UBE2L6
AL136537.2	DEF6
RNU7-84P	SIGLEC8
AC099849.1	CD1A
PFDN1	SYT15
CYP11A1	TNF
PRKCH	MCF2L2
RNA5SP104	TWIST2
JADRR	SEMA7A
ARHGAP22	CD82
STAT6	TMEM176A
KRTAP4-7	PLEKHM2
PHYHD1	PPARGC1B
CDCA7L	MOB3C
PSG7	LIPC
AC084757.1	VASH1
PTPRR	ADPRH
RPL18AP7	STAT5A
AC106872.11	SLC22A3
KLRD1	CD300E
SLC44A3-AS1	KCNK10
PA2G4P4	MYO7B
AC097652.1	NCOA7
SGSM2	TSPAN11
CFAP69	LIMK1
HIST2H2BB	PLAGL1
MAP3K7CL	ENG
LGALS9B	CDX1
RPS20P14	BEST1
SART3	TNFRSF25
FRMD3	IRF5
AL035419.1	SMCO4
NEBL	FREM1
AC097059.1	SYNE1
BOK	ARPC1B
MPHOSPH9	SPIC
AC104383.1	IL1B
SPINK4	IL23A
AC109361.1	MTCL3
LPP	MIR3667HG
LRRC6	GALNT12
STIM1	FCMR
AC099342.1	LHFPL2
GFAP	SPTA1
ADGRA3	TNFRSF6B
APBB1	ESR2
EML4	MDS2
LIG1	NEURL3
ICAM2	FCAMR
KANK1	RTP4
RPS28P8	HMSD
ATP10A	LBH
KCNIP4	TPK1
RNA5SP194	LILRA3
AC013444.2	BHLHE22-AS1
DNAJC5B	RCBTB2
RN7SKP132	TNFRSF14
AEBP2	SHFL
LAYN	LINC02910
IGFL1P2	BST1
PRDX3P4	PRKCA
AC005865.2	B3GAT1
NTNG1	CFI
TRIM6	CXCL16
POC1B	GPR34
VSIG1	RAB39A
MIR1252	SOCS3
KRT27	PIP4K2A
NFIA-AS2	ACHE
RF00026	TNNI2
C10orf67	KIR2DL1
CORO7	SLC37A2
EDNRB	OLR1
TBXAS1	FDCSP
TSPOAP1-AS1	UTS2
DOP1B	NPC2
LY9	LINC00239
ADAP1	CSK
TRAV12-2	PTGS1
MIR6750	CCDC42
DUSP21	PSMA8
AC106820.1	TKTL1
TRBV10-3	KIF17
LINC01225	HTR7
ECE1	RPS6KA3
IFI35	RGS13
UBE2V1P13	IL34
RFTN1	MZB1
GBP6	DPYS
GRIK4	MSR1
KCNK1	ECEL1
FNIP2	EGFL6
ARHGAP9	IFIT3
AL121956.5	DGKA
TACC3	IRAK3
FAM87A	IKBKE
FAM107B	PPM1M
GCNT3	CCDC71L
FAM53A	RGS19
SULT1B1	CXCR2
FCF1P7	HS3ST1
MAN2A1	S100A4
AC104123.1	VENTX
HIF1A	BTNL8
FAM102A	PSAP
SVIL	POM121L9P
NACA4P	NFATC2
FOXP2	ACRBP
MGLL	LINC00092
HSPG2	TLN1
PSMC1P4	KCND1
SLIT2	IRGM
MIR6876	CDC42SE2
TBC1D14	PLEKHF1
C4BPB	ANGPTL6
PLCL2	GAS7
MIR6124	GRK5
PDE5A	HOXA1
2025-03-04	FUOM
SLC9C2	PRKCH
RPH3AL	TMSB4XP8
MIR4748	RAP2B
CCDC18	DPT
AC093763.2	CCDC82
CLECL1	DPEP1
SS18L1	APOBEC3A
C15orf54	CHIT1
AC108751.1	MEP1A
LTK	IL12A
XPNPEP1	ARPC2
ALG1L14P	VAMP1
LLPH	HEMGN
ADAMTSL3	MYH6
ANK3	FES
PPIEL	UPP1
MIR648	SLFN5
CCDC18-AS1	SMTNL1
PARN	FCAR
AC008687.6	ABCA6
AFAP1	HSD17B11
NREP	OTULINL
TXNRD3	TMEM200C
RALGPS1	KLHL34
NBPF6	MYBPC3
POLR3A	PLK3
PELP1	GFPT2
LMO7	HPCAL4
XXYLT1	SYTL3
RIPOR2	ZNF276
NAV2	SLC32A1
TMEM156	ANKDD1A
PSTPIP1	CTSB
NEK6	KIAA1755
RF00019	CLCN4
RNU6-316P	ARHGEF1
COX6CP5	ZCCHC18
AC241952.1	CPNE8
CHST11	APOBEC3F
AL022100.1	ADTRP
SLC25A26	KSR1
GPD1L	TACR1
SERPINB9	ITPRIP
F11	AXL
GPA33	KIR2DS4
FRY	CX3CL1
OTULIN	CCL11
STARD8	ACKR1
RN7SL237P	ADGRD1
DRP2	TRIM38
PTPRZ1	TRIM61
ZNF7	SPNS2
AC073581.1	NTNG2
GCG	ZNF438
GALK2	SYNE3
RNU6-83P	MAP1LC3C
ARHGAP26	MCTP2
SKIDA1	EPB41L2
SLC22A3	ANXA1
RTN2	ART3
AC017013.1	MPO
GAS2L1	HLA-G
C2orf78	LINC01550
GPR68	DEPP1
RHOF	SCARA5
RAPGEF1	CHI3L1
RPS18P1	ARRDC2
AL158201.1	TMEM255A
ANAPC2	NPFFR1
LTF	MIXL1
EVC	ADGRE3
HPS4	ANKRD36BP2
RNU6-178P	MARCO
ANXA8	ANK2
UBASH3B	WDR91
RIC8B	FBLN2
CACNA2D4	FTL
RPS15AP38	IL33
TTLL5	CPZ
AL133464.1	CD200
H3F3B	EGR2
ARHGAP21	CYSLTR1
AC092754.1	SMAP2
FAM71D	B3GALT2
TNRC6C	UTS2R
AL049861.1	RASGRF1
FRMPD2	TRAF3
INTU	HKDC1
HSPA8P11	CTSZ
TBC1D28	CSF2
NMRAL2P	OSBPL3
MIR7844	CSTA
MIGA2	S100A9
CLDN12	NOTCH1
TARID	L3MBTL4
TRAF3IP3	ENTPD1
RN7SL66P	CIBAR2
CMIP	DAB2
NSD2	LIF
AL132639.1	ARAP1
TTC39C	MKNK1
AP002906.1	BMP6
BPI	EHD1
TMEM87B	HMOX1
RF00019	PLSCR1
SYTL2	GSDMA
MYOM3	LPAR6
TNS3	TMEM37
DYNC2H1	KIFC3
MIR100HG	HLA-F-AS1
COL4A6	CCDC80
RNU6ATAC4P	OAF
MYO18B	CRYBG3
LIMD1	IL6
ARHGDIB	LACC1
RNU6-367P	ALDH2
ARHGAP26	C1RL-AS1
LFNG	YPEL4
GRIK4	LMO2
EEF1GP3	FFAR3
METTL25	DPP4
DIO2	HAMP
FNDC3B	ROBO3
CDCP1	LONRF3
MMP19	MEOX1
MUC4	CXCL1
RN7SKP92	MAP7D3
HCRT	CYLD
MBNL3	TNIP1
DZIP1L	SLC38A5
ZBTB20	STAC
TTN-AS1	CTSL
ZMYM3	RILP
CCDC80	CXCL2
OR52K1	MEF2C
NCF2	CMAHP
AC022616.2	STARD4
EFHC1	C2ORF88
ZNRF1	TSKS
PPP1R42	HS3ST3A1
KDM2B	GALM
HIST1H2AA	OAS2
PI16	GPR155
RF00019	SLC43A3
C19orf33	ANTXR2
STK31	TRAPPC3L
ZNF792	PALM2AKAP2
RASGRP3	S100B
KRT18P3	LPAL2
MIR4276	WDR81
PACRG-AS1	BCL11A
AC027667.1	PARP8
GEMIN8	S100Z
ABLIM1	TYK2
ODAPH	INPP4A
SH2D1B	SAMD4A
FOCAD	RNASE2
RPL30P7	PTGFR
FOXP1	S1PR1
PCID2	APOBR
F8	VNN3P
ZC3H13	SOD3
RF02134	LINC03025
RPS12P17	IFIH1
C3orf18	BMAL2
ZDHHC11	CPXM2
OR1J1	CD58
AL035458.1	HHLA2
KIF18A	S100A8
FLNC	NTRK1
TNFRSF10C	SIRPD
MICAL2	RNF130
PLEKHA7	PKHD1L1
THAP6	RAB20
CNTN1	PMCH
ATPAF1	CYP1B1
KRTAP4-8	PPM1F
BEX1	CEBPE
SHANK2	CTSH
MTA1	FMO1
PKN1	FBLN5
AL021407.2	ATP6V1B2
AC091862.1	MYD88
RF00019	AMPD3
CYP19A1	SP110
ABCB4	HGF
OR2G6	PDE1B
MBTD1	A2M
USP7	PLEKHG7
FAM71F1	ISL2
CELF6	TMEM51
AKAP10	BOC
SIT1	CERKL
MOB3A	SLC43A2
PLEKHA7	FBXO10
REELD1	CSGALNACT1
ZBTB17	PM20D1
ATP10A	SLFN12
KCNJ16	CCL20
KRT19	GNAI2
DAAM2	CGAS
COX5BP8	CYP1B1-AS1
RPA1	PHF24
SOX5-AS1	APOC4
TRBV5-5	CCR3
SNX19	SBNO2
GAD1	SERPINB8
DNAJC12	DYSF
EGF	CHRDL1
S100A5	LGALS9C
MIR1184-1	PIK3IP1
RF00017	QKI
MFSD4BP1	ZNF215
RN7SL570P	BTN2A1
TRAV13-2	ZNF366
TRBJ2-1	RSAD2
GALNT10	DUSP22
FRMD6-AS2	SAMD9
RCOR1	CLEC4G
SULT1C2	HLX
MIR3529	GABRE
LRRC49	CYB561A3
KDM5C	SLC2A14
NHP2P2	OTOA
MTNR1A	KLHL29
PAQR5	OR4C6
LRRC37A17P	MFHAS1
MEMO1P3	PLA2G2A
LYST	SLC6A12
C1QTNF9	TSPAN33
CALHM3	GLI2
SPG7	ABCC4
INSC	PLXNC1
RNU1-52P	G0S2
RN7SL174P	TSGA10IP
AP1B1	ABCA9
SPANXB1	WDR86
RF00019	DNAH1
INPP4B	LINC00937
AC092675.1	SLC18A1
AC005083.1	ZFP36L1
LIMCH1	IQSEC3
FSIP2	CHRNA6
STON1-GTF2A1L	LINC01140
NTF3	MYO1A
OR51AB1P	JAKMIP2
RNA5SP273	MFAP4
ITGA8	MINK1
HSPB8	SYNPO
C2CD3	H6PD
COL25A1	CDK6
TRAPPC12	ZYX
GCKR	PNMA5
S100Z	CARD8
RNA5SP152	HECA
DOCK2	ITGAE
FLJ40194	BFSP2
WDR70	L3HYPDH
AC044860.1	PNRC1
SHISA3	MAST3
APELA	CXCL12
CDH1	ASPHD2
CCR1	TM6SF1
SHF	PLEKHG1
SFXN5	BTBD19
ST7	IL10RB
PTH1R	RUNX1-IT1
COL10A1	SLC26A9
CLTCL1	TAPBP
DGKD	CNTRL
MAMDC2	SLC28A3
TRBV11-2	CPXM1
RF00019	GPR35
HMGA1P5	SIGLEC6
SOX6	FKBP15
FAH	MMP7
AC104819.1	TREM2
SLC41A3	ISG20
MTREX	HDAC9
MAP7D3	LINC00926
ADGRG1	MDFIC
ZEB1	PITPNM1
STPG1	CMPK2
TMEM259	B3GNT5
DDX47	FNDC9
PTPRQ	NCK1
NECTIN2	STK40
AL034417.1	CCDC88A
RF00019	GP5
SLC30A8	ZC3H12A
RNU6-90P	PIGR
AP3M2	KLHL33
VPS35L	SDC3
MIR605	LSAMP
MIR3653	CHST7
PIWIL1	DPEP3
AC239860.2	FGFBP2
DENND5A	STK4
LPP	EVC2
RN7SKP192	FOXO1
ARHGEF28	CLDN15
RNU6ATAC32P	PDE4B
MAP3K4	SLC8A3
SDCCAG8	IL5RA
ANKRD18B	CYP2S1
DEF6	LRRC55
MPP3	RAB3IL1
SWAP70	SIGLEC12
PRRX1	UCP3
CDK5RAP1	ZFP36
AC027544.3	CASP8
AC142381.4	ACOT9
RF00602	CHFR
MTHFR	GPX3
NF1	CCL25
TRAV40	TDRD6
UBTF	GH1
CMIP	SEMA3A
HUWE1	NFIL3
MIR7160	PRKD3
PRKG2	IFIT2
SLC49A3	FOXN2
UEVLD	RAB32
ZMYND11	SERPINF1
OR7E53P	LRP1
TP53BP2	CIMAP1B
MTHFD2P1	SNCA
CDC42BPA	MOB3B
UQCC1	HYCC1
AC079866.1	HIC1
ASTN1	TNFSF9
LPAL2	CUX2
GYS1	ADGRF3
ACSL6	F10
PRR32	POMC
NTF6B	IL13
FRMD3	EMILIN1
EHBP1	TLR3
SELPLG	LTF
THNSL2	PRKD2
KCTD5	FBXO40
ADCY9	GBP7
RF00019	ZNF267
RNU2-72P	SLC25A37
CNTN1	GPR150
GALNT6	ACSM5
CCDC62	NRG2
RNU6-1291P	MYH7
ZNF132	GCSAM
ANXA4	GSDME
IGFBP1	MRTFA
CCDC88C	TWF2
AL121579.2	SAA2
RNU6-411P	SNCAIP
RDX	OASL
SEZ6	CEBPA
UNC13A	HAS2
AMN	LINC00189
RNU6-1031P	KCNT2
FBP1	ARHGAP24
RNU6-871P	CRISPLD2
KCNMA1	TAMALIN
AC007920.1	TEC
FGF1	ZNF710
KSR1	PARP12
MYT1	RBMS1
RNU6-927P	MAML2
EIF4H	TRIM5
CEACAM19	DOCK4
GPR157	PSME2
FAT3	SLC8B1
WT1	HEG1
MIR4652	TSHZ2
HPCAL1	VIM
CCR2	PROK2
C9orf3	FLNA
VARS	KEL
ABCC1	IL31RA
MYLK	TMEM220
DUOXA1	TMCC3
TIAM2	GGT5
AC023509.6	TRIM14
GAB1	VWF
EPS8	MAP3K8
CCNI	TMEM236
ST3GAL1	MAP7D1
LMF1	PIP5K1B
NEU2	MID1
AC092902.2	NFKB1
CHRNA1	MRAS
TTC23	CHL1
FPR1	GLI1
AL591885.1	E2F4
MIR4642	MMP19
ST3GAL5	ERAP1
SNX14	CYP11A1
DNM2	RELN
DAAM1	LINC02693
XRN1	JPH4
RPL23AP87	DUSP7
MIR128-2	ALS2CL
C6orf10	TICAM2
MRPS35P3	NOD2
EMSY	FAM89A
RNU7-136P	SAT1
MYO18A	TMEM163
ZBTB20	FCER1A
C16orf95	MBNL3
DTHD1	BMP2
CDHR5	EDN1
MFGE8	RFX5
PDXDC1	PHF19
HPCAL1	SAA1
CORO1C	IGF1
LMO3	RNF217
SETBP1	ADD2
WISP3	TTYH2
UGT2B7	JDP2
METTL13	CD5L
ABLIM3	APOC2
UPP1	COL23A1
ITPR1	FAM13A-AS1
DRAIC	KAT2B
PCBP1-AS1	CRYBB1
SEL1L2	ELF4
KLHL42	CXCL3
HLA-K	AOX1
AL157884.1	RGMA
KRT18P35	FGF7
RNVU1-4	FOXF1
KHDRBS2	RNF145
AC019278.1	PI16
TGM2	ENPP6
SLC9C2	HRH2
TTC41P	SERPINF2
AL355076.3	KCNJ15
PHF21A	CATSPER1
RCN1	PTGIS
NANOGP7	OLFML1
POT1-AS1	FAM107A
SUSD1	SPATS2L
SFTA3	LRRC37A4P
SLAMF7	CCL24
CLASP2	MYCL
UTP4	C7
SSR1P2	WNT10B
MAP2K4	C10ORF55
AC023424.1	SV2B
AC009093.7	PROX2
CCDC18-AS1	SFTPB
TMC7	FAM153A
AC021218.1	VOPP1
AL356299.1	CLEC4F
SLC23A2	ANKRD22
MIR4710	NAGK
SSUH2	NOS3
P2RY6	PLPP3
AFAP1	WNT7A
OR2F2	PTCH2
OSBPL8	RARRES2
ZFR2	PTPRE
OR10J2P	MMP2
SLC38A4	WNT2
RN7SL738P	ATM
CCL26	PAK3
AC004241.5	SAA4
PDZK1	ZDHHC19
RNU6-263P	UTS2B
POLA2	IL27
AL162730.1	ADAMTS10
LRRK2	ADPGK
MIR378J	SLFN13
IFT88	GSDMC
AC007919.1	MOB3A
OR2AK2	IL11RA
PLEKHM1	ETS2
IGDCC4	PADI2
KIAA1324	PARP9
GLDN	RNF175
CDK2	FSCN1
PRCD	TMEM130
SOD1P3	FMO2
ST8SIA1	NUB1
RDH10-AS1	NFKBIA
NXN	RAB43
SHKBP1	SBF1
OR2M5	TRPM6
KIAA0319L	CCM2
DNAJB1	PXDC1
C4BPAP2	FOXB1
MIR4296	STRA6
HLCS-IT1	CORO7
GRIK4	MALL
AL132777.1	SLC6A7
RNU6-725P	TNFSF15
AL160281.1	HERC5
MKI67P1	ARHGDIB
TTC7B	CDH17
AL645728.2	MRGPRF
GPR176	ATF3
ALG1L2	UPB1
RXFP3	TMEM171
EPB41L2	MITD1
COX4I1P2	SDS
VLDLR-AS1	SHE
GPR45	PDGFRA
RYBP	GPRIN3
RF00019	FMO3
PSMB11	CPED1
SERPINB1	LPCAT2
MIR100	FAM215A
SYT17	LGI4
SLC2A3	GIT2
GCLC	PLAUR
AGAP1	SUN2
RN7SL208P	FAM110D
PDCD4	TAFA1
C5orf66	GRK6
NR3C1	CD207
KIF3A	CLLU1-AS1
PEAR1	MAP3K3
DRAIC	SH3BGRL3
ARL14EPL	KRT2
WDR49	PHOSPHO1
OFCC1	ADCY4
FEZF1	TNFRSF10A
AC015720.2	CP
FERMT2	NSG1
AC007431.3	S100A12
RXRA	C12ORF42
MEF2C	JUNB
TRIM34	U2AF1L4
MIR1207	GLRX
PMCH	ALPK1
MICAL2	NT5E
DBH-AS1	CRHBP
LACTB2-AS1	RPS2P32
MAMDC2-AS1	RHEX
UXS1	SGTB
AL359715.4	TIAM2
SBF2-AS1	NINJ2
PLEKHG3	EID3
C11orf44	C1QTNF1
SH3D19	TNXB
CYP2B7P	FABP5
MLXIP	LILRA2
GLIS3	IL1R1
SUGT1	MCUB
AL157385.1	ATOH8
RASGEF1A	SLC18B1
CACNA1D	TACC1
RARB	CCNYL1
CASK	IFI27
HMG20A	GSN
STARD7	NNMT
CDK5RAP2	KIAA1614
CPNE2	CNRIP1
MX2	ART4
RF00561	RRAD
CCDC81	CEP85L
HNRNPUL1	ERICH1
GLG1	DTX2P1-UPK3BP1-PMS2P11
CALY	USP44
RGS4	KCNG2
TRIOBP	NEK6
TMEM159	ALDH1A2
ACACA	FCHSD2
CASC18	KMO
RBFOX2	HLA-J
SNX2P2	ELL
ACER3	C2CD4B
C11orf45	FXYD5
KHDRBS3	TDRD10
AC034238.1	TBX18
AC009950.2	NRXN2
AL118511.1	IGSF10
MT1L	CHP1P2
AMPD3	C1QL2
CD55	CCNI2
DDX39BP2	LBP
P3H2	CMTM7
ITPR1	TRPC2
PRDM1	MICAL3
VENTXP2	LOC728392
DDX24	HAS2-AS1
RASA3-IT1	GJD3
PLIN2	C4ORF50
SVIL	ERAP2
LNX1	FAM171A1
AKAP2	RBM38
SLC8B1	SLC6A16
GTF2IP7	PADI4
INTU	PKIA
MAP7D3	CDKL1
CADPS	MMP3
IRF6	INPP5B
PDLIM1	RYR1
AP002954.1	COL15A1
SRP72P1	TMC6
BEGAIN	MEGF6
ARHGEF2	KCNN4
CEACAMP4	ZDHHC14
DLG3	SOAT1
MIR548H1	CXCL6
AL133464.1	CORO1C
MTCO1P31	CD22
RPL21P44	PDLIM2
NLRP3	IL1A
KIF9	MYO1E
FLT4	ITIH4
AC120057.1	OTOF
ANAPC13	OLFML3
RPS23P10	GPR17
CCDC198	ST3GAL5
CYB5R3	CSAG3
MAPK10	KCNN1
MICAL2	KLHL14
RNU6-1272P	PTX3
RFTN1	WNT16
MIR3148	SSH1
CTIF	TNFSF18
MAPK13	IZUMO1R
PXYLP1	DHH
PTPRQ	EPHA2
RNU6-1150P	MUSK
LGALS7B	KIAA0513
RPSAP41	CYP7B1
LTA4H	SIAH3
RAB31	B3GNT7
SP9	C17ORF99
PPP1R3G	SH3BP2
NAV2-IT1	ROBO1
AP000593.1	RAB29
RHOBTB3	NMT2
CD109	PLD1
CEP85L	WNT6
FES	GPR142
AL359510.2	KLK1
FCRLB	FAM238A
AL034351.1	ARID5A
HECTD4	ADGRA2
AFAP1	TEP1
AC111200.1	NRP2
STRN4	TNS1
TRDD3	RESF1
LMOD1	MEF2B
POU2F3	ZNF280B
ELOVL6	TENM1
TNNC2	FKBP5
STARD13	EML4
KIF5A	CD200R1L
ADGRG1	NXPE4
AC087627.1	TESC
CEP112	KCNJ1
AC007992.1	C22ORF15
PRSS51	CNTNAP4
ABI2	CACNG3
ACACB	GRAMD2A
SNAP23P1	TFE3
COG3	ANKRD53
AC009480.2	PEAR1
HELZ	PALMD
ZFPM2-AS1	KIRREL3
AC105391.1	EPAS1
RNU5F-7P	PCSK5
ANK3	SLC2A9
RFTN1	CSF3R
SOCS6	ALKAL2
PTGS2	F13A1
NAV2	WDR64
DNM1L	DOK5
GRAMD1A	MX1
MILR1	KCNIP1
MTUS1	TMEM200A
TRAV21	ARSB
STX17	ASIP
RYR3	LRRN4CL
PRKCH	SHKBP1
ATP5MGP3	ALPK2
PSMB4	KCNE5
AZI2	ADAMTS3
TRBV12-4
RPL7P8
ZBTB16
TGM5
CASZ1
OSBPL10
DPY19L2P1
OSBPL1A
RNU6-1160P
AL359692.1
MAP2K2
TM4SF19
LYPLAL1
RAP1A
ITIH6
BTF3P8
HRASLS5
SMARCC1
GMPSP1
SCFD1
ANKRD11
FBLN1
PLEKHM1
SLC29A1
SCEL
RELL1
RNA5SP240
PARP12
TEX264
SVIL
TNPO1P2
JADE2
TRAPPC9
CCDC192
SDC2
GGT1
RBM19
TREHP1
RF00019
AL162311.2
COBL
HSPE1P11
MIR566
STKLD1
RNU6-1255P
C3AR1
APBA2
RNU6-1181P
AC004980.4
JHY
SAG
TTC7B
MMP20
DSCAM
WDFY3
PIK3CB
PGM5P3-AS1
AC092675.1
TCAP
EPS8
LPAR4
AP000866.4
AC021683.2
ELMOD3
NEK10
VMP1
CAPN8
PPIAP77
GTF3C1
DCK
SYNJ2
VPS41
ANXA2
FHL1
AKR7A3
MYOM2
RBL2
KCTD4
AL583859.3
CYTH4
COX5BP1
B3GNT5
RF00019
MYOM2
MACF1
SCG5
MIR4278
MSH5
UTAT33
AC092418.1
HNRNPM
FRMD4B
RNU6-491P
AC093107.2
DST
ADIPOR2
FAXC
IL21R
TTLL6
SERPINA1
LIG4
CLOCK
RF01518
SAMD9L
SNORA14A
AC025423.5
AC007387.1
CYP2E1
EYS
RF00019
CAVIN4
F2RL2
PSG8
ERGIC1
RN7SKP190
TRAC
TACC2
TP63
AJUBA
RNU6-1161P
SORBS3
LONRF2P2
C1orf105
MTCH1
MATR3
ST3GAL2
DOCK10
AC069213.2
NTF6G
GUSBP2
VILL
MSI2
KISS1
[truncated: 4,465 more rows]
